# Supplementary material for: 2,2-Diphenethyl Isothiocyanate Enhances Topoisomerase Inhibitor-Induced Cell Death and Suppresses Multi-Drug Resistance 1 in Breast Cancer Cells
Source: Cancers (Basel). 2023 Feb 1;15(3):928. doi: 10.3390/cancers15030928 (PMC9913484; doi:10.3390/cancers15030928)
Supplement: Supplementary file 1 [file cancers-15-00928-s001.zip]

Archive with 2 entries (2 files):
- cancers-2188398-File S1 Original Blots.pdf
- cancers-2188398-supplementary.pdf
